# Supplementary material for: Exploratory behaviour towards novel objects is associated with enhanced learning in young horses
Source: Sci Rep. 2021 Jan 14;11:1428. doi: 10.1038/s41598-020-80833-w (PMC7809405; doi:10.1038/s41598-020-80833-w)
Supplement: Supplementary file 2 — Supplementary Table. [file 41598_2020_80833_MOESM2_ESM.xlsx]

## Sheet: Title page
Exploratory behaviour towards novel objects is associated with enhanced learning in young horses
Janne Winther Christensen1, Line Peerstrup Ahrendt1, Jens Malmkvist1, Christine Nicol2
1Dept. of Animal Science, Aarhus University, Blichers Allé 20, 8830 Tjele, Denmark
2Royal Veterinary College, Hawkshead Ln, Brookmans Park, Hatfield AL9 7TA, UK

## Sheet: Table legend
Supplementary Table S3. Data from experiment on 44 horses, measuring their heart rate (HR) and behaviour (duration of alertness and touching of objects) in novel object tests at 5 months (NOT1_foal) and 1 year of age (NOT2 and NOT1_1 yr). Learning was measured at 1 year of age in two separate tests based on negative reinforcement (pressure-release: NR) and positive reinforcement (visual discrimin…

## Sheet: Data
Horse ID	Sex		NOT1_foal_HR avg(bpm)	NOT1_foal_HR max(bpm)	NOT1_foal_alert(sec)	NOT1_foal_touch(sec)	NOT1_foal touch(yes/no)			NOT2_HR avg(bpm)	NOT2_HR max(bpm)	NOT2_alert(sec)	NOT2_touch(sec)	NOT2 touch(yes/no)			NOT1_1yr_HR avg(bpm)	NOT1_1yr_HR max(bpm)	NOT1_1yr_alert(sec)	NOT1_1yr_touch(sec)	NOT1_1yr touch(yes/no)			NR median	NR slope	VD errors
F3	female		76	137	3	0	no			74	88	2	3	yes			72	85	2	0	no			15.54	1.02618	11
F4	female		68	125	19	0	no			100	141	54	0	no			135	205	43	0	no			17.875	-1.07236	24
F7	male		62	77	7	0	no			73	96	35	0	no			71	96	5	0	no			15.78	0.753333	55
F12	male		68	95	2	2	yes			75	102	2	3	yes			71	113	0	0	no			18.235	-1.44073	20
F14	male		70	93	8	0	no			61	86	0	3	yes			63	87	0	0	no			8.28	0.771576	23
F15	female		53	65	0	2	yes						2	yes			78	102	3	2	yes			14.325	-0.552788	20
F18	male		74	124	5	0	no			90	120	8	2	yes			79	98	4	0	no			13.34	-1.05667	10
F21	male		54	77	0	5	yes			75	88	3	4	yes			83	106	2	5	yes			17.855	-1.23782	8
F29	male		58	69	0	0	no			69	102	9	0	no			66	84	0	0	no			23.735	1.52933	25
F32	male		69	78	0	5	yes			72	91	6	4	yes			63	83	0	1	yes			15.2	-1.83024	16
F39	male		73	85	3	0	no			73	97	0	17	yes			76	99	0	2	yes			8.155	-0.613636	5
F44	male									83	100	7	0	no			81	135	2	0	no			8.79	-0.155879	55
F46	male		76	162	10	0	no			90	108	16	0	no			80	105	2	0	no			2.45	-0.412848	55
F48	female		70	107	10	0	no			74	101	5	0	no			76	122	2	0	no			16.345	-0.478061	16
F50	male		71	81	0	0	no			65	77	0	0	no			64	77	0	0	no			30	0.324909	22
F55	female									74	94	3	12	yes			77	87	3	5	yes			22.93	-1.52655	15
F56	male		73	95	3	0	no			98	120	16	0	no			80	121	5	0	no			12.66	1.428	7
F61	male		66	101	60	0	no			79	102	26	0	no			76	87	7	0	no			19.14	2.43279	23
F63	female		71	128	8	0	no			78	94	38	0	no			83	96	3	0	no
F64	male		80	105	0	0	no			70	93	2	0	no			68	83	2	0	no			14.36	-0.181394	16
F68	female		73	97	20	0	no			84	96	11	0	no			75	90	4	0	no			15.385	0.176	17
F71	female		70	98	4	14	yes			68	79	0	7	yes			68	78	0	23	yes			21.735	0.331697	7
F75	female		71	81	2	25	yes			88	110	2	2	yes			112	130	5	0	no			11.245	-0.498848	16
F77	male		58	78	0	0	no			61	83	3	0	no			63	80	3	0	no			15.235	-0.438242	13
F83	male		84	108	15	0	no			80	100	12	0	no			73	91	0	3	yes			30	-1.0503	15
F89	male		71	97	2	0	no			85	118	2	0	no					8	0	no			15.25	-1.12091	17
F94	male		77	121	5	0	no			80	130	3	0	no			86	137	3	0	no			20.345	1.44297	19
F102	male		79	95	3	0	no			77	107	5	0	no			78	112	5	3	yes			8.13	1.51812	5
F106	male		74	99	2	0	no					3	2	yes						0	no			22.545	0.0272727	15
F112	male		80	99	0	8	yes			70	91	4	2	yes			65	81	3	2	yes			30	0.256	13
F113	female		72	96	0	0	no			68	98	0	0	no			70	87	0	0	no			7.195	1.13352	18
F116	male		77	123	2	0	no					0	0	no					0	2	yes			13.18	1.50545	16
F117	male		75	136	0	10	yes			63	84	0	0	no			71	87	0	6	yes			26.845	0.770848	18
F120	female				9	0	no			74	120	3	0	no			67	78	0	0	no			11.79	0.147636	19
F122	male		72	113	2	0	no			77	101	5	3	yes			81	132	6	0	no			9.34	-0.716545	24
F134	male		71	99	0	10	yes			75	93	12	0	no			73	90	5	0	no			10.98	0.0237576	25
F300	male		66	94	0	0	no			70	93	2	2	yes			71	94	0	0	no			18.225	0.785152	55
F603	female		66	86	0	0	no			88	97	2	0	no			91	116	2	0	no			17.8	-1.36479	17
F9907	female		75	88	2	2	yes			71	109	3	3	yes			66	81	0	5	yes			23.195	-2.67388	7
F9918	female		80	104	2	0	no			100	128	19	0	no			88	118	8	0	no			13.485	1.19242	14
F004	male		58	69	1	21	yes			73	98	0	2	yes			76	116	0	0	no			24.455	-1.04915	5
F005	female				7	0	no			73	85	0	12	yes			71	86	0	0	no			13.305	-0.665515	20
F006	male		72	110	3	0	no			74	91	0	0	no			72	83	0	0	no			27.265	-0.705212	25
F0003	female		61	101	5	0	no			76	96	0	11	yes			77	94	0	17	yes			11.14	0.626182	15
